# Supplementary material for: Neurodevelopment in children born to women exposed to pesticides during pregnancy
Source: PLoS One. 2025 Dec 19;20(12):e0326007. doi: 10.1371/journal.pone.0326007 (PMC12716740; doi:10.1371/journal.pone.0326007)
Supplement: S1 Table — (XLSX) [file pone.0326007.s001.xlsx]

## Sheet: Sheet1
	SE				EN				EL				FGM				EF					Overall
	Unadjusted		Adjusted		Unadjusted		Adjusted		Unadjusted		Adjusted		Unadjasted		Adjusted		Unadjasted		Adjusted		Unadjasted		Adjusted
	β (95%CI)	p	β (95%CI)	p	β (95%CI)	p	β (95%CI)	p	β (95%CI)	p	β (95%CI)	p	β (95%CI)	p	β (95%CI)	p	β (95%CI)	p	β (95%CI)	p	β (95%CI)	p	β (95%CI)	p
Mixing pesticides	0.29 (-5.875-6.454)	0.926	1.438 (-4.241-7.117)	0.619	3.297 (-4.816 - 11.411)	0.425	2.030 (-4.681 - 8.741)	0.552398	-1.747 (-9.017 - 5.523)	0.637	-1.725 (-7.799 - 4.349)	0.576976	5.487 (-1.279 - 12.254)	0.112	3.927 (-2.174 - 10.027)	0.206472	-0.726 (-9.255 - 7.803)	0.867	1.218 (-6.836 - 9.271)	0.766499	1.221 (-5.116 - 7.558)	0.705	0.975 (-3.996 - 5.946)	0.700114
Spraying pesticides	-1.348 (-4.770-2.074)	0.439	-6.813 (-11.530- -2.096)	0.005	-5.074 (-9.559 - -0.589)	0.027	-5.209 (-0.783 - 0.365)	0.066943	-1.160 (-5.198 - 2.878)	0.573	-0.426 (-5.471 - 4.619)	0.868359	-5.366 (-9.101 - -1.630)	0.005	-4.285 (-9.353 - .782)	0.097232	-1.527 (-6.263 - 3.209)	0.527	-9.317 (-16.007 - -2.627)	0.00645561	-2.984 (-6.494 - 0.526)	0.095	-4.127 (-8.256 - .002)	0.0501299
Weeding within 24 hours after spray	1.364 (-1.988-4.716)	0.424	4.774 (0.174 - 9.373)	0.042	-5.051 (-9.444 - -0.659)	0.024	0.659 (-0.776 - 6.095)	0.811723	-2.525 (-6.475 - 1.425)	0.21	-3.669 (-4.250 - 5.589)	0.789309	-4.622 (-8.289 - -0.955)	0.014	1.029 (-3.912 - 5.971)	0.682415	2.435 (-2.200 - 7.071)	0.302	6.110 (-.413 - 12.634)	0.0663087	2.526 (-5.967 - 0.915)	0.15	1.836 (-2.190 - 5.863)	0.370491
Harvesting within 24 hours after spray	-0.827 (-4.805-3.150)	0.683	-2.071 (-6.289 - 2.147)	0.335	-2.704 (-7.937 - 2.530)	0.31	1.668 (-1.317 - 6.653)	0.511021	-2.640 (-7.326 - 2.046)	0.269	1.535 (-2.977 - 6.046)	0.504087	-3.923 (-8.286 - 0.441)	0.078	-0.765 (-5.297 - 3.766)	0.740112	0.936 (-4.567 - 6.439)	0.738	-1.516 (-7.498 - 4.467)	0.618769	-2.273 (-6.357 - 1.812)	0.275	0.371 (-3.321 - 4.064)	0.843333
Washed clothes used in pesticides work	1.811 (-1.506-5.129)	0.284	4.501 (-1.068 - 10.070)	0.113	-3.859 (-8.219 - 0.501)	0.083	-0.323 (-0.904 - 6.258)	0.923127	-2.780 (-6.689 - 1.130)	0.163	-2.717 (-8.673 - 3.239)	0.370391	-4.277 (-7.912 - -0.643)	0.021	-1.671 (-7.654 - 4.312)	0.583258	3.663 (-0.920 - 8.245)	0.117	6.178 (-1.720 - 14.077)	0.124891	-2.049 (-5.459 - 1.361)	0.238	-0.015 (-4.890 - 4.860)	0.995148
Washing spray equipment after use	2.184 (-1.429-5.797)	0.235	0.713 (-4.400 - 5.825)	0.274	-1.389 (-6.154 - 3.376)	0.567	2.056 (-.985 - 8.098)	0.503882	-2.454 (-6.717 - 1.809)	0.258	-0.533 (-6.001 - 4.935)	0.848151	-0.970 (-4.954 - 3.013)	0.632	2.752 (-2.740 - 8.245)	0.325146	5.004 (0.019 - 9.989)	0.049	2.465 (-4.786 - 9.715)	0.504418	-0.538 (-4.258 - 3.183	0.777	1.185 (-3.290 - 5.660)	0.603028
Eating crops within 24 hours after spray	1.550 (-1.779-4.880)	0.361	-0.473 (-4.489 - 3.542)	0.817	-3.764 (-8.140 - 0.611)	0.092	-2.693 (-0.438 - 2.052)	0.265276	-2.389 (-6.314 - 1.536)	0.232	-0.092 (-4.386 - 4.203)	0.966597	-2.238 (-5.901 - 1.425)	0.23	-1.113 (-5.426 - 3.200)	0.612286	3.157 (-1.444 - 7.759)	0.178	-0.635 (-6.329 - 5.060)	0.826681	-1.635 (-5.059 - 1.788)	0.348	-1.067 (-4.582 - 2.448)	0.551023
	SE – Social and emotional development; EN – Emergent Numeracy; EL – Emergent Literacy; FGM – Fine and Gross Motor function; EF – Executive Function
