# Supplementary material for: Neurodevelopment in children born to women exposed to pesticides during pregnancy
Source: PLoS One. 2025 Dec 19;20(12):e0326007. doi: 10.1371/journal.pone.0326007 (PMC12716740; doi:10.1371/journal.pone.0326007)
Supplement: S2 Table — The analysis revealed that the significant negative association between spraying pesticides and the observed decrease in social-emotional and executive function scores is driven primarily by boys. (XLSX) [file pone.0326007.s002.xlsx]

## Sheet: Sensitivity analysis
	Boys
	SE		EN		EL		FGM		EF		Total
	β (95%CI)	p	β (95%CI)	p	β (95%CI)	p	β (95%CI)	p	β (95%CI)	p	β (95%CI)	p
Mixing pesticides	4.245 (-3.482 - 11.972)	0.28	3.029 (-6.908 - 12.966)	0.548	-0.94 (-10.297 - 8.417)	0.843	8.135 (-1.272 - 17.543)	0.09	1.503 (-10.493 - 13.499)	0.805	2.693 (-4.623 - 9.901)	0.474
Spraying pesticides	-8.227 (-14.267 - -2.188)	0.008	-5.9 (-13.668 - 1.867)	0.136	-3.067 (-10.381 - 4.247)	0.409	-5.865 (-13.219 - 1.488)	0.117	-11.705 (-10.082 - -2.328)	0.015	-5.868 - (-11.544 - -0.192)	0.043
Weeding within 24 hours after spray	5.995 (-0.26 - 12.25)	0.06	5.505 (-2.54 - 13.549)	0.179	5.706 (-1.869 - 13.28)	0.139	1.599 (-6.016 - 9.215)	0.679	7.839 (-1.872 - 17.55)	0.113	5.199 (-0.679 - 11.078)	0.083
Harvesting within 24 hours after spray	-0.498 (-6.163 - 5.168)	0.863	1.574 (-5.712 - 8.859)	0.671	0.773 (-6.087 - 7.633)	0.824	-0.234 (-7.131 - 6.663)	0.947	0.938 (-6.857 - 9.733)	0.834	0.651 (-4.674 - 5.975)	0.81
Washed clothes used in pesticides work	1.238 (-6.095 - 8.571)	0.74	-6.095 (-15.526 - 3.336)	0.204	-7.249 (-16.129 - 1.631)	0.109	-1.761 (-10.689 - 7.167)	0.698	6.348 (-16.036 - 17.733)	0.273	-3.486 (-10.378 - 3.405)	0.32
Washing spray equipment after use	0.16 (-6.511 - 6.831)	0.962	1.163 (-7.416 - 9.742)	0.789	-1.448 (-9.526 - 6.63)	0.724	-1.436 (-9.558 - 6.686)	0.728	-2.571 (-9.927 - 7.786)	0.625	-0.629 (-6.898 - 5.641)	0.843
Eating crops within 24 hours after spray	2.524 (-3.052 - 8.101)	0.373	-0.11 (-7.281 - 7.062)	0.976	1.86 (-4.893 - 8.613)	0.588	0.085 (-6.704 - 6.875)	0.98	0.404 (-4.253 - 9.062)	0.927	0.985 (-4.256 - 6.226)	0.711
	Girls
	SE		EN		EL		FGM		EF		Total
	β (95%CI)	p	β (95%CI)	p	β (95%CI)	p	β (95%CI)	p	β (95%CI)	p	β (95%CI)	p
Mixing pesticides	-1.83 (-10.344 - 6.684)	0.672	1.087 (-8.336 - 10.51)	0.82	-2.19 (-10.372 - 5.992)	0.598	1.126 (-7.097 - 4.981)	0.788	2.525 (-8.779 - 13.828)	0.66	-0.243 (-7.28 - 6.797)	0.946
Spraying pesticides	-5.859 (-13.46 - 1.742)	0.13	-5.297 (-13.71 - 3.115)	0.216	1.392 (-5.913 - 8.698)	0.708	-2.36 (-9.702 - 4.981)	0.527	-5.932 (-16.024 - 4.16)	0.248	-2.771 (-9.056 - 3.514)	0.386
Weeding within 24 hours after spray	4.139 (-2.722 - 11)	0.236	-3.109 (-10.703 - 4.485)	0.421	-3.322 (-9.916 - 3.272)	0.322	1.153 (-5.474 - 4.981)	0.732	4.301 (-4.808 - 13.411)	0.353	-0.706 (-6.380 - 4.967)	0.806
Harvesting within 24 hours after spray	-4.67 (-11.077 - 1.736)	0.152	0.483 (-6.607 - 7.573)	0.893	0.895 (-5.262 - 7.052)	0.775	-2.784 (-8.972 - 4.981)	0.376	-5.417 (-13.922 - 3.089)	0.211	-1.242 (-6.540 - 4.055)	0.644
Washed clothes used in pesticides work	7.279 (-1.588 - 16.146)	0.107	4.68 (-5.134 - 14.494)	0.348	0.853 (-7.668 - 9.375)	0.844	-2.055 (-10.619 - 4.981)	0.637	5.376 (-6.397 - 17.149)	0.369	2.729 (-4.603 - 10.061)	0.464
Washing spray equipment after use	0.855 (-7.324 - 9.035)	0.837	2.833 (-6.22 - 11.886)	0.538	0.204 (-7.657 - 8.064)	0.959	7.216 (-0.684 - 4.981)	0.073	8.758 (-2.101 - 19.618)	0.113	3.02 (-3.743 - 9.783)	0.38
Eating crops within 24 hours after spray	-2.426 (-8.314 - 3.462)	0.418	-3.712 (-10.228 - 2.805)	0.263	-0.539 (-6.197 - 5.12)	0.851	-2.023 (-7.71 - 4.981)	0.484	-1.131 (-8.949 - 6.686)	0.776	-1.965 (-6.833 - 2.904)	0.427
